# Supplementary material for: A Six-Year Retrospective Study of Microbiological Characteristics and Antimicrobial Resistance in Specimens from a Tertiary Hospital’s Surgical Ward
Source: Antibiotics (Basel). 2023 Mar 1;12(3):490. doi: 10.3390/antibiotics12030490 (PMC10044204; doi:10.3390/antibiotics12030490)
Supplement: Supplementary file 1 [file antibiotics-12-00490-s001.zip]

Archive with 1 entries (1 files):
- antibiotics-2219626-Supplementary.pdf
